# Supplementary material for: Transcriptome analysis provides insights into the non-methylated lignin synthesis in Paphiopedilum armeniacum seed
Source: BMC Genomics. 2020 Jul 29;21:524. doi: 10.1186/s12864-020-06931-1 (PMC7391499; doi:10.1186/s12864-020-06931-1)
Supplement: Supplementary file 2 — Additional file 2: Table S1. Overview of transcriptome sequencing and de novo assembly results. Table S2. Overview of transcriptome assembly showing length distribution of transcript and unigene. Table S3. Summary of functional annotation of contigs from BLAST searches against public databases. Table S4. KEGG enrichment analysis list. Table S5. Lignin related genes with RPKM values. Table S6. Differentially expressed transcription factors (TFs) list. Table S7. Primers used for qRT-PCR. Table S8. Primers used in the reference genes selection. Table S9. Average Ct, ΔCT, and coefficient of variation (CV) values used for the reference genes selection. The average values are shown for at least three replicates per gene and tissue type. Table S10. CDS sequences for monolignol biosynthetic genes. [file 12864_2020_6931_MOESM2_ESM.xlsx]

## Sheet: Table S1
Supplementary Table S1. Overview of transcriptome sequencing and de novo assembly results.
Sample	Read Number	Base Number	GC(%)	Q30(%)
66DAP-1	26711465	8010000000	48.43	93.52
66DAP-2	23120994	6940000000	47.86	92.1
66DAP-3	19341005	5800000000	48.33	93.58
87DAP-1	22259280	6680000000	47.85	93.56
87DAP-2	23905724	7170000000	47.99	94.11
87DAP-3	19739498	5920000000	48.11	93.69
108DAP-1	22049710	6610000000	47.97	93.53
108DAP-2	20511938	6150000000	47.13	93.25
108DAP-3	23687537	7110000000	47.45	92.58
122DAP-1	24538071	7360000000	47.91	93.94
122DAP-2	22871653	6860000000	47.63	92.71
122DAP-3	24254960	7280000000	48.18	92.5
150DAP-1	24780553	7430000000	49.41	92.55
150DAP-2	22155348	6650000000	47.94	93.31
150DAP-3	27148120	8140000000	47.74	93.98

## Sheet: Table S2
Supplementary Table S2 Overview of transcriptome assembly showing length distribution of transcript and unigene.
Number of the transcripts and unigenes	Transcripts	Unigenes
300-500	188322(43.41%)	88205(48.01%)
500-1000	113137(26.08%)	55045(29.96%)
1000-2000	72930(16.81%)	24212(13.18%)
2000+	59465(13.71%)	16275(8.86%)

## Sheet: Table S3
Supplementary Table S3. Summary of functional annotation of contigs from BLAST searches against public databases.
Annotated_databases	Unigene	300<=length<1000	length>=1000
COG	26194	17125	9069
GO	29301	18536	10765
KEGG	12141	6405	5736
KOG	51275	34134	17141
Swissprot	44893	26039	18854
NR	89289	60939	28350
All	92235	63489	28746

## Sheet: Table S4
Supplementary Table S4. KEGG enrichment analysis list
87DAP vs 66DAP						108DAP vs 66DAP						122DAP vs 66DAP						150DAP vs 66DAP
pathway_id	ko	enrichment_factor	qvalue	gene_num		pathway_id	ko	enrichment_factor	qvalue	gene_num		pathway_id	ko	enrichment_factor	qvalue	gene_num		pathway_id	ko	enrichment_factor	qvalue	gene_num
Flavone and flavonol biosynthesis	ko00944	25.37	5.07949e-12	14		Flavonoid biosynthesis	ko00941	9.79	5.03375e-23	31		Flavonoid biosynthesis	ko00941	7.51	1.52933e-21	33		Flavonoid biosynthesis	ko00941	8.25	7.01699e-20	30
Flavonoid biosynthesis	ko00941	22.39	4.00791e-12	18		Flavone and flavonol biosynthesis	ko00944	9.21	4.26866e-14	20		Flavone and flavonol biosynthesis	ko00944	6.96	1.03553e-12	21		Flavone and flavonol biosynthesis	ko00944	8.42	3.35841e-14	21
DNA replication	ko03030	5.96	5.37019e-05	11		Starch and sucrose metabolism	ko00500	2.97	1.08616e-10	49		Phenylpropanoid biosynthesis	ko00940	2.9	4.37057e-09	42		Phenylpropanoid biosynthesis	ko00940	3.34	2.49416e-10	40
Photosynthesis - antenna proteins	ko00196	15.86	0.00176807	4		Phenylpropanoid biosynthesis	ko00940	3.36	4.17829e-09	35		Starch and sucrose metabolism	ko00500	2.36	3.75235e-08	54		Plant hormone signal transduction	ko04075	2.57	9.31878e-08	45
Starch and sucrose metabolism	ko00500	3.1	0.00430616	13		Phenylalanine metabolism	ko00360	2.79	0.000152896	23		Plant-pathogen interaction	ko04626	2.6	3.26057e-06	34		Phenylalanine metabolism	ko00360	3.16	2.55037e-07	30
Fatty acid elongation	ko00062	7.05	0.00846396	5		Fatty acid elongation	ko00062	4.3	0.000254809	12		Phenylalanine metabolism	ko00360	2.62	1.24121e-05	30		Fatty acid elongation	ko00062	4.99	7.06768e-07	16
Circadian rhythm - plant	ko04712	6.89	0.0080375	5		Circadian rhythm - plant	ko04712	4.2	0.000279063	12		Zeatin biosynthesis	ko00908	5.32	2.502e-05	11		Plant-pathogen interaction	ko04626	2.86	1.26417e-06	31
Phagosome	ko04145	3.66	0.00744561	9		Plant hormone signal transduction	ko04075	2.16	0.000315673	33		Pentose and glucuronate interconversions	ko00040	2.63	0.000266958	22		Starch and sucrose metabolism	ko00500	2.32	1.58079e-06	44
ABC transporters	ko02010	6.04	0.0351848	4		Zeatin biosynthesis	ko00908	5.37	0.000853513	8		Phagosome	ko04145	2.16	0.000698326	29		Cutin, suberine and wax biosynthesis	ko00073	9.82	1.24819e-05	7
Pentose and glucuronate interconversions	ko00040	3.92	0.0320622	6		Pentose and glucuronate interconversions	ko00040	2.82	0.00102985	17		Fatty acid elongation	ko00062	3.35	0.000809731	13		Circadian rhythm - plant	ko04712	3.97	0.000153434	13
Phenylpropanoid biosynthesis	ko00940	3.02	0.0346964	8		Phagosome	ko04145	2.38	0.000968331	23		Brassinosteroid biosynthesis	ko00905	5.42	0.00125165	7		Ubiquinone and other terpenoid-quinone biosynthesis	ko00130	2.74	0.00207363	16
Stilbenoid, diarylheptanoid and gingerol biosynthesis	ko00945	10.57	1	2		Cyanoamino acid metabolism	ko00460	3.28	0.00223079	12		Stilbenoid, diarylheptanoid and gingerol biosynthesis	ko00945	5.8	0.00228425	6		Pentose and glucuronate interconversions	ko00040	2.46	0.00462526	17
Phenylalanine metabolism	ko00360	2.86	1	6		Biosynthesis of secondary metabolites	ko01110	1.29	0.00529695	134		Circadian rhythm - plant	ko04712	3.03	0.00345484	12		Biosynthesis of secondary metabolites	ko01110	1.26	0.00846614	150
Amino sugar and nucleotide sugar metabolism	ko00520	1.91	1	8		DNA replication	ko03030	2.34	0.00731975	17		Protein processing in endoplasmic reticulum	ko04141	1.6	0.00433415	50		Stilbenoid, diarylheptanoid and gingerol biosynthesis	ko00945	5.85	0.0083968	5
Mismatch repair	ko03430	2.64	1	4		Galactose metabolism	ko00052	2.72	0.0103297	12		Cutin, suberine and wax biosynthesis	ko00073	5.8	0.00644259	5		Zeatin biosynthesis	ko00908	4.09	0.00892962	7
Vancomycin resistance	ko01502	10.57	1	1		Brassinosteroid biosynthesis	ko00905	5.37	0.0122037	5		Biosynthesis of secondary metabolites	ko01110	1.21	0.0188385	174		Phagosome	ko04145	1.98	0.0120384	22
Cysteine and methionine metabolism	ko00270	1.78	1	7		Amino sugar and nucleotide sugar metabolism	ko00520	1.76	0.015069	29		Nitrogen metabolism	ko00910	1.92	0.0293326	19		Cyanoamino acid metabolism	ko00460	2.62	0.0195492	11
beta-Alanine metabolism	ko00410	2.19	1	4		Cutin, suberine and wax biosynthesis	ko00073	6.44	0.0153457	4		Steroid biosynthesis	ko00100	2.81	0.0386265	8		Nitrogen metabolism	ko00910	2.07	0.0214443	17
Tropane, piperidine and pyridine alkaloid biosynthesis	ko00960	3.17	1	2		Glycosphingolipid biosynthesis - globo and isoglobo series	ko00603	5.86	0.0217328	4		Sphingolipid metabolism	ko00600	2.18	0.0486264	12		Natural killer cell mediated cytotoxicity	ko04650	3.12	1	6
Ubiquinone and other terpenoid-quinone biosynthesis	ko00130	2.32	1	3		Nitrogen metabolism	ko00910	2.1	0.0293353	15		Amino sugar and nucleotide sugar metabolism	ko00520	1.44	1	33		MAPK signaling pathway - plant	ko04016	1.63	1	18
Linoleic acid metabolism	ko00591	6.34	1	1		Stilbenoid, diarylheptanoid and gingerol biosynthesis	ko00945	5.37	0.0280614	4		DNA replication	ko03030	1.69	1	17		Fatty acid biosynthesis	ko00061	1.68	1	14
Glutathione metabolism	ko00480	1.7	1	5		Plant-pathogen interaction	ko04626	1.91	0.0333827	18		Natural killer cell mediated cytotoxicity	ko04650	2.58	1	6		Carotenoid biosynthesis	ko00906	2	1	7
Inositol phosphate metabolism	ko00562	1.9	1	3		Cysteine and methionine metabolism	ko00270	1.49	1	23		Diterpenoid biosynthesis	ko00904	3.32	1	4		Aflatoxin biosynthesis	ko00254	14.03	1	1
Brassinosteroid biosynthesis	ko00905	4.23	1	1		Glycosaminoglycan degradation	ko00531	3.45	1	3		Cyanoamino acid metabolism	ko00460	1.97	1	10		Diterpenoid biosynthesis	ko00904	3.01	1	3
Ascorbate and aldarate metabolism	ko00053	1.85	1	3		Diterpenoid biosynthesis	ko00904	3.45	1	3		Photosynthesis - antenna proteins	ko00196	2.9	1	4		Steroid biosynthesis	ko00100	2.13	1	5
Biosynthesis of secondary metabolites	ko01110	1.14	1	30		Aflatoxin biosynthesis	ko00254	16.11	1	1		Ubiquinone and other terpenoid-quinone biosynthesis	ko00130	1.7	1	12		Sphingolipid metabolism	ko00600	1.75	1	8
Taurine and hypotaurine metabolism	ko00430	3.17	1	1		Protein processing in endoplasmic reticulum	ko04141	1.29	1	29		Linoleic acid metabolism	ko00591	3.48	1	3		Glycolysis / Gluconeogenesis	ko00010	1.28	1	32
alpha-Linolenic acid metabolism	ko00592	1.92	1	2		Tropane, piperidine and pyridine alkaloid biosynthesis	ko00960	2.01	1	5		alpha-Linolenic acid metabolism	ko00592	1.76	1	10		Amino sugar and nucleotide sugar metabolism	ko00520	1.32	1	25
Ubiquitin mediated proteolysis	ko04120	1.48	1	4		Sphingolipid metabolism	ko00600	1.76	1	7		Carotenoid biosynthesis	ko00906	1.89	1	8		alpha-Linolenic acid metabolism	ko00592	1.7	1	8
One carbon pool by folate	ko00670	1.84	1	2		ABC transporters	ko02010	1.92	1	5		Aflatoxin biosynthesis	ko00254	11.61	1	1		Cysteine and methionine metabolism	ko00270	1.3	1	23
Ether lipid metabolism	ko00565	1.79	1	2		Non-homologous end-joining	ko03450	2.42	1	3		Cysteine and methionine metabolism	ko00270	1.31	1	28		Linoleic acid metabolism	ko00591	2.81	1	2
Zeatin biosynthesis	ko00908	2.64	1	1		Mismatch repair	ko03430	1.51	1	9		Glycerolipid metabolism	ko00561	1.37	1	18		Fructose and mannose metabolism	ko00051	1.38	1	11
Glycerophospholipid metabolism	ko00564	1.39	1	4		Steroid biosynthesis	ko00100	1.95	1	4		Other glycan degradation	ko00511	1.81	1	5		ABC transporters	ko02010	1.67	1	5
Pyrimidine metabolism	ko00240	1.28	1	6		Neomycin, kanamycin and gentamicin biosynthesis	ko00524	5.37	1	1		Sesquiterpenoid and triterpenoid biosynthesis	ko00909	5.8	1	1		Glycerolipid metabolism	ko00561	1.29	1	14
Purine metabolism	ko00230	1.21	1	7		Glutathione metabolism	ko00480	1.29	1	15		Protein export	ko03060	1.34	1	11		Biosynthesis of unsaturated fatty acids	ko01040	1.4	1	8
Isoquinoline alkaloid biosynthesis	ko00950	2.19	1	1		Carotenoid biosynthesis	ko00906	1.64	1	5		Fatty acid biosynthesis	ko00061	1.29	1	13		Indole alkaloid biosynthesis	ko00901	3.51	1	1
Limonene and pinene degradation	ko00903	1.41	1	1		Natural killer cell mediated cytotoxicity	ko04650	1.79	1	3		Glycosphingolipid biosynthesis - globo and isoglobo series	ko00603	2.11	1	2		Glycosaminoglycan degradation	ko00531	2	1	2
Lysine degradation	ko00310	1.14	1	2		Glycerolipid metabolism	ko00561	1.27	1	12		Non-homologous end-joining	ko03450	1.74	1	3		Caffeine metabolism	ko00232	1.87	1	2
Carotenoid biosynthesis	ko00906	1.29	1	1		Protein export	ko03060	1.36	1	8		MAPK signaling pathway - plant	ko04016	1.2	1	16		Photosynthesis - antenna proteins	ko00196	1.75	1	2
Plant hormone signal transduction	ko04075	1.03	1	4		MAPK signaling pathway - plant	ko04016	1.25	1	12		Glycolysis / Gluconeogenesis	ko00010	1.12	1	34		Tropane, piperidine and pyridine alkaloid biosynthesis	ko00960	1.4	1	4
Biotin metabolism	ko00780	1.17	1	1		Photosynthesis - antenna proteins	ko00196	2.01	1	2		Galactose metabolism	ko00052	1.31	1	8		Biotin metabolism	ko00780	1.3	1	5
Cyanoamino acid metabolism	ko00460	1.08	1	1		Inositol phosphate metabolism	ko00562	1.29	1	8		ABC transporters	ko02010	1.38	1	5		Glutathione metabolism	ko00480	1.13	1	15
Photosynthesis	ko00195	0.96	1	2		Phosphatidylinositol signaling system	ko04070	1.31	1	7		Riboflavin metabolism	ko00740	1.37	1	4		Vancomycin resistance	ko01502	2.34	1	1
Fatty acid metabolism	ko01212	0.93	1	2		Vancomycin resistance	ko01502	2.68	1	1		Glycosaminoglycan degradation	ko00531	1.66	1	2		C5-Branched dibasic acid metabolism	ko00660	1.23	1	5
Glyoxylate and dicarboxylate metabolism	ko00630	0.9	1	3		Biosynthesis of ansamycins	ko01051	2.68	1	1		Glutathione metabolism	ko00480	1.12	1	18		Galactose metabolism	ko00052	1.19	1	6
Nucleotide excision repair	ko03420	0.9	1	2		Other glycan degradation	ko00511	1.51	1	3		Biosynthesis of unsaturated fatty acids	ko01040	1.16	1	8		Other glycan degradation	ko00511	1.32	1	3
Galactose metabolism	ko00052	0.89	1	1		Glycolysis / Gluconeogenesis	ko00010	1.1	1	24		Vancomycin resistance	ko01502	1.93	1	1		Thiamine metabolism	ko00730	1.19	1	5
Glycerolipid metabolism	ko00561	0.83	1	2		AGE-RAGE signaling pathway in diabetic complications	ko04933	1.53	1	2		Pentose phosphate pathway	ko00030	1.08	1	11		Phosphatidylinositol signaling system	ko04070	1.14	1	7
Plant-pathogen interaction	ko04626	0.83	1	2		alpha-Linolenic acid metabolism	ko00592	1.22	1	5		Tropane, piperidine and pyridine alkaloid biosynthesis	ko00960	1.16	1	4		Inositol phosphate metabolism	ko00562	1.12	1	8
Fatty acid degradation	ko00071	0.8	1	2		Ubiquinone and other terpenoid-quinone biosynthesis	ko00130	1.18	1	6		Fructose and mannose metabolism	ko00051	1.04	1	10		Riboflavin metabolism	ko00740	1.24	1	3
Sulfur metabolism	ko00920	0.75	1	1		Glycosphingolipid biosynthesis - ganglio series	ko00604	2.01	1	1		Biotin metabolism	ko00780	1.07	1	5		Glycosphingolipid biosynthesis - ganglio series	ko00604	1.75	1	1
Phosphatidylinositol signaling system	ko04070	0.74	1	1		One carbon pool by folate	ko00670	1.17	1	5		Glycosphingolipid biosynthesis - ganglio series	ko00604	1.45	1	1		Folate biosynthesis	ko00790	1.1	1	4
Histidine metabolism	ko00340	0.68	1	1		Fatty acid biosynthesis	ko00061	1.1	1	8		Taurine and hypotaurine metabolism	ko00430	1.16	1	2		Oxidative phosphorylation	ko00190	1.01	1	30
Homologous recombination	ko03440	0.75	1	4		Tyrosine metabolism	ko00350	1.11	1	7		Phenylalanine, tyrosine and tryptophan biosynthesis	ko00400	0.98	1	10		Biosynthesis of amino acids	ko01230	1.01	1	23
Tyrosine metabolism	ko00350	0.62	1	1		Ether lipid metabolism	ko00565	1.13	1	5		Oxidative phosphorylation	ko00190	0.98	1	35		Selenocompound metabolism	ko00450	1.02	1	7
Glycolysis / Gluconeogenesis	ko00010	0.72	1	4		Ascorbate and aldarate metabolism	ko00053	1.09	1	7		Photosynthesis	ko00195	0.97	1	11		Glycerophospholipid metabolism	ko00564	1	1	13
Fructose and mannose metabolism	ko00051	0.57	1	1		Vitamin B6 metabolism	ko00750	1.15	1	2		Mismatch repair	ko03430	0.97	1	8		Synthesis and degradation of ketone bodies	ko00072	1.12	1	2
Nitrogen metabolism	ko00910	0.55	1	1		Isoquinoline alkaloid biosynthesis	ko00950	1.11	1	2		Selenocompound metabolism	ko00450	0.97	1	8		One carbon pool by folate	ko00670	1.02	1	5
Fatty acid biosynthesis	ko00061	0.54	1	1		Fructose and mannose metabolism	ko00051	1.01	1	7		Folate biosynthesis	ko00790	0.91	1	4		Glycosphingolipid biosynthesis - globo and isoglobo series	ko00603	1.28	1	1
Porphyrin and chlorophyll metabolism	ko00860	0.52	1	1		Selenocompound metabolism	ko00450	1.01	1	6		Tyrosine metabolism	ko00350	0.91	1	8		Arginine and proline metabolism	ko00330	0.97	1	16
Arginine and proline metabolism	ko00330	0.55	1	2		Nicotinate and nicotinamide metabolism	ko00760	1.01	1	4		Arginine biosynthesis	ko00220	0.89	1	5		Ascorbate and aldarate metabolism	ko00053	0.95	1	7
Tryptophan metabolism	ko00380	0.47	1	1		Base excision repair	ko03410	0.99	1	5		Ascorbate and aldarate metabolism	ko00053	0.9	1	8		Limonene and pinene degradation	ko00903	0.94	1	3
Butanoate metabolism	ko00650	0.46	1	1		Arginine biosynthesis	ko00220	0.99	1	4		Vitamin B6 metabolism	ko00750	0.83	1	2		Fatty acid metabolism	ko01212	0.92	1	9
Endocytosis	ko04144	0.53	1	2		Glycerophospholipid metabolism	ko00564	0.97	1	11		Glycerophospholipid metabolism	ko00564	0.89	1	14		Arachidonic acid metabolism	ko00590	0.91	1	2
Alanine, aspartate and glutamate metabolism	ko00250	0.37	1	1		Arachidonic acid metabolism	ko00590	1.04	1	2		Alanine, aspartate and glutamate metabolism	ko00250	0.89	1	13		Brassinosteroid biosynthesis	ko00905	0.94	1	1
Glycine, serine and threonine metabolism	ko00260	0.34	1	1		Lipoic acid metabolism	ko00785	1.15	1	1		Lipoic acid metabolism	ko00785	0.83	1	1		Protein processing in endoplasmic reticulum	ko04141	0.93	1	24
Propanoate metabolism	ko00640	0.33	1	1		Phenylalanine, tyrosine and tryptophan biosynthesis	ko00400	0.96	1	7		One carbon pool by folate	ko00670	0.84	1	5		Ubiquitin mediated proteolysis	ko04120	0.9	1	11
Valine, leucine and isoleucine degradation	ko00280	0.31	1	1		Biotin metabolism	ko00780	0.89	1	3		Ether lipid metabolism	ko00565	0.82	1	5		Basal transcription factors	ko03022	0.88	1	5
Oxidative phosphorylation	ko00190	0.46	1	3		Terpenoid backbone biosynthesis	ko00900	0.87	1	6		Sulfur metabolism	ko00920	0.82	1	6		Monobactam biosynthesis	ko00261	0.83	1	1
Spliceosome	ko03040	0.37	1	2		Taurine and hypotaurine metabolism	ko00430	0.81	1	1		Limonene and pinene degradation	ko00903	0.77	1	3		Sulfur metabolism	ko00920	0.83	1	5
Pyruvate metabolism	ko00620	0.2	1	1		Alanine, aspartate and glutamate metabolism	ko00250	0.85	1	9		Thiamine metabolism	ko00730	0.79	1	4		Pyruvate metabolism	ko00620	0.89	1	20
Biosynthesis of amino acids	ko01230	0.2	1	1		Prodigiosin biosynthesis New!	ko00333	0.73	1	1		Phosphatidylinositol signaling system	ko04070	0.81	1	6		Tyrosine metabolism	ko00350	0.83	1	6
Protein processing in endoplasmic reticulum	ko04141	0.18	1	1		Biosynthesis of amino acids	ko01230	0.86	1	17		Phenazine biosynthesis	ko00405	0.73	1	1		Pentose phosphate pathway	ko00030	0.83	1	7
RNA degradation	ko03018	0.16	1	1		Limonene and pinene degradation	ko00903	0.72	1	2		Carbon fixation in photosynthetic organisms	ko00710	0.86	1	16		Ether lipid metabolism	ko00565	0.79	1	4
Ribosome	ko03010	0.1	1	1		Endocytosis	ko04144	0.81	1	12		Circadian rhythm	ko04710	0.68	1	1		Carbon fixation in photosynthetic organisms	ko00710	0.85	1	13
Metabolic pathways	ko01100	0.52	1	30		Lysine degradation	ko00310	0.73	1	5		Autophagy - animal	ko04140	0.7	1	2		Taurine and hypotaurine metabolism	ko00430	0.7	1	1
						Folate biosynthesis	ko00790	0.63	1	2		beta-Alanine metabolism	ko00410	0.8	1	8		Non-homologous end-joining	ko03450	0.7	1	1
						Carbon metabolism	ko01200	0.8	1	13		Nicotinate and nicotinamide metabolism	ko00760	0.73	1	4		Alanine, aspartate and glutamate metabolism	ko00250	0.83	1	10
						Ubiquitin mediated proteolysis	ko04120	0.75	1	8		Fatty acid degradation	ko00071	0.8	1	11		Butanoate metabolism	ko00650	0.81	1	8
						beta-Alanine metabolism	ko00410	0.69	1	5		Endocytosis	ko04144	0.83	1	17		AGE-RAGE signaling pathway in diabetic complications	ko04933	0.67	1	1
						Arginine and proline metabolism	ko00330	0.76	1	11		Fatty acid metabolism	ko01212	0.76	1	9		SNARE interactions in vesicular transport	ko04130	0.7	1	2
						Fatty acid metabolism	ko01212	0.71	1	6		AGE-RAGE signaling pathway in diabetic complications	ko04933	0.55	1	1		Prodigiosin biosynthesis New!	ko00333	0.64	1	1
						Nucleotide excision repair	ko03420	0.69	1	6		Lysine degradation	ko00310	0.73	1	7		Lysine degradation	ko00310	0.76	1	6
						Biosynthesis of unsaturated fatty acids	ko01040	0.6	1	3		Prodigiosin biosynthesis New!	ko00333	0.53	1	1		Mismatch repair	ko03430	0.73	1	5
						Riboflavin metabolism	ko00740	0.47	1	1		SNARE interactions in vesicular transport	ko04130	0.58	1	2		Photosynthesis	ko00195	0.74	1	7
						Lysine biosynthesis	ko00300	0.54	1	2		Synthesis and degradation of ketone bodies	ko00072	0.46	1	1		beta-Alanine metabolism	ko00410	0.73	1	6
						SNARE interactions in vesicular transport	ko04130	0.4	1	1		Autophagy - other	ko04136	0.54	1	2		Nicotinate and nicotinamide metabolism	ko00760	0.66	1	3
						Fatty acid degradation	ko00071	0.61	1	6		Citrate cycle (TCA cycle)	ko00020	0.76	1	14		Arginine biosynthesis	ko00220	0.65	1	3
						Pentose phosphate pathway	ko00030	0.55	1	4		Carbon metabolism	ko01200	0.75	1	17		Vitamin B6 metabolism	ko00750	0.5	1	1
						Oxidative phosphorylation	ko00190	0.74	1	19		Biosynthesis of amino acids	ko01230	0.77	1	21		Isoquinoline alkaloid biosynthesis	ko00950	0.48	1	1
						Glycine, serine and threonine metabolism	ko00260	0.61	1	7		Isoquinoline alkaloid biosynthesis	ko00950	0.4	1	1		Fatty acid degradation	ko00071	0.71	1	8
						Porphyrin and chlorophyll metabolism	ko00860	0.53	1	4		Base excision repair	ko03410	0.57	1	4		Glycosylphosphatidylinositol (GPI)-anchor biosynthesis	ko00563	0.44	1	1
						Valine, leucine and isoleucine biosynthesis	ko00290	0.54	1	5		Glyoxylate and dicarboxylate metabolism	ko00630	0.71	1	13		Protein export	ko03060	0.59	1	4
						Citrate cycle (TCA cycle)	ko00020	0.6	1	8		Arachidonic acid metabolism	ko00590	0.37	1	1		Valine, leucine and isoleucine biosynthesis	ko00290	0.65	1	7
						Carbon fixation in photosynthetic organisms	ko00710	0.6	1	8		Inositol phosphate metabolism	ko00562	0.58	1	5		Endocytosis	ko04144	0.7	1	12
						Pyrimidine metabolism	ko00240	0.65	1	12		Arginine and proline metabolism	ko00330	0.7	1	14		Tryptophan metabolism	ko00380	0.62	1	6
						Basal transcription factors	ko03022	0.4	1	2		Glycine, serine and threonine metabolism	ko00260	0.63	1	10		Phenylalanine, tyrosine and tryptophan biosynthesis	ko00400	0.59	1	5
						Photosynthesis	ko00195	0.49	1	4		Nucleotide excision repair	ko03420	0.58	1	7		Propanoate metabolism	ko00640	0.66	1	9
						Sulfur metabolism	ko00920	0.38	1	2		Pyruvate metabolism	ko00620	0.7	1	19		Carbon metabolism	ko01200	0.7	1	13
						C5-Branched dibasic acid metabolism	ko00660	0.28	1	1		Valine, leucine and isoleucine degradation	ko00280	0.63	1	11		Citrate cycle (TCA cycle)	ko00020	0.65	1	10
						Pyruvate metabolism	ko00620	0.62	1	12		Terpenoid backbone biosynthesis	ko00900	0.52	1	5		Valine, leucine and isoleucine degradation	ko00280	0.63	1	9
						Histidine metabolism	ko00340	0.35	1	2		Lysine biosynthesis	ko00300	0.39	1	2		Pantothenate and CoA biosynthesis	ko00770	0.51	1	4
						Propanoate metabolism	ko00640	0.5	1	6		Propanoate metabolism	ko00640	0.6	1	10		Terpenoid backbone biosynthesis	ko00900	0.51	1	4
						Purine metabolism	ko00230	0.61	1	14		Purine metabolism	ko00230	0.7	1	22		Histidine metabolism	ko00340	0.45	1	3
						Valine, leucine and isoleucine degradation	ko00280	0.48	1	6		Ubiquitin mediated proteolysis	ko04120	0.54	1	8		Peroxisome	ko04146	0.59	1	8
						Homologous recombination	ko03440	0.57	1	12		RNA polymerase	ko03020	0.43	1	4		Purine metabolism	ko00230	0.69	1	18
						Tryptophan metabolism	ko00380	0.36	1	3		Pantothenate and CoA biosynthesis	ko00770	0.43	1	4		DNA replication	ko03030	0.48	1	4
						Butanoate metabolism	ko00650	0.35	1	3		Pyrimidine metabolism	ko00240	0.62	1	16		2-Oxocarboxylic acid metabolism	ko01210	0.53	1	6
						Peroxisome	ko04146	0.42	1	5		Histidine metabolism	ko00340	0.37	1	3		Porphyrin and chlorophyll metabolism	ko00860	0.46	1	4
						Glyoxylate and dicarboxylate metabolism	ko00630	0.38	1	5		Basal transcription factors	ko03022	0.29	1	2		Base excision repair	ko03410	0.35	1	2
						2-Oxocarboxylic acid metabolism	ko01210	0.3	1	3		Valine, leucine and isoleucine biosynthesis	ko00290	0.39	1	5		RNA polymerase	ko03020	0.39	1	3
						RNA polymerase	ko03020	0.15	1	1		Peroxisome	ko04146	0.43	1	7		Lysine biosynthesis	ko00300	0.23	1	1
						Pantothenate and CoA biosynthesis	ko00770	0.15	1	1		Tryptophan metabolism	ko00380	0.34	1	4		Nucleotide excision repair	ko03420	0.4	1	4
						Spliceosome	ko03040	0.33	1	7		Butanoate metabolism	ko00650	0.33	1	4		Glyoxylate and dicarboxylate metabolism	ko00630	0.46	1	7
						Aminoacyl-tRNA biosynthesis	ko00970	0.16	1	2		Porphyrin and chlorophyll metabolism	ko00860	0.29	1	3		Glycine, serine and threonine metabolism	ko00260	0.38	1	5
						RNA degradation	ko03018	0.33	1	8		Spliceosome	ko03040	0.5	1	15		Homologous recombination	ko03440	0.46	1	11
						Ribosome	ko03010	0.39	1	15		Homologous recombination	ko03440	0.45	1	13		Pyrimidine metabolism	ko00240	0.42	1	9
						mRNA surveillance pathway	ko03015	0.13	1	2		2-Oxocarboxylic acid metabolism	ko01210	0.15	1	2		Spliceosome	ko03040	0.41	1	10
						Ribosome biogenesis in eukaryotes	ko03008	0.05	1	1		mRNA surveillance pathway	ko03015	0.27	1	6		RNA degradation	ko03018	0.39	1	11
						RNA transport	ko03013	0.11	1	3		Aminoacyl-tRNA biosynthesis	ko00970	0.17	1	3		mRNA surveillance pathway	ko03015	0.22	1	4
						Metabolic pathways	ko01100	0.35	1	80		RNA degradation	ko03018	0.3	1	10		Aminoacyl-tRNA biosynthesis	ko00970	0.14	1	2
												Ribosome	ko03010	0.3	1	16		RNA transport	ko03013	0.22	1	7
												RNA transport	ko03013	0.19	1	7		Ribosome biogenesis in eukaryotes	ko03008	0.08	1	2
												Ribosome biogenesis in eukaryotes	ko03008	0.1	1	3		Ribosome	ko03010	0.16	1	7
												Metabolic pathways	ko01100	0.36	1	112		Metabolic pathways	ko01100	0.37	1	95

## Sheet: Table S5
Supplementary Table S5. Lignin related genes with RPKM values.
		66DAP-1	66DAP-2	66DAP-2	87DAP-1	87DAP-2	87DAP-3	108DAP-1	108DAP-2	108DAP-3	122DAP-1	122DAP-2	122DAP-3	150DAP-1	150DAP-2	150DAP-3
PAL(2 contigs)	TRINITY_DN40163_c4_g4	2.2	2.228	6.497	7.298	5.088	8.847	45.431	55.386	101.508	174.216	105.928	65.802	69.127	90.621	99.352
	TRINITY_DN54230_c0_g3	23.055	21.054	52.108	20.134	38.396	31.189	86.444	67.951	114.901	145.193	184.596	180.877	76.787	99.67	113.106
C4H (1 contig)	TRINITY_DN44194_c2_g2	149.342	173.868	102.508	201.357	167.542	208.137	205.149	50.823	77.711	35.595	21.21	80.919	1.43	9.238	4.074
HCT(1 contig)	TRINITY_DN55963_c0_g3	12.885	11.487	14.891	10.729	11.039	10.318	12.589	7.684	10.608	15.31	14.093	28.211	10.244	12.863	12.157
4CL (6 contigs)	TRINITY_DN43491_c1_g1	0	0	0	0.465	1.676	0.93	10.113	15.204	17.541	19.454	25.886	29.359	11.412	16.657	24.572
	TRINITY_DN43491_c1_g2	0.854	0	0	9.948	17.191	5.649	102.235	147.55	231.445	263.004	298.005	372.431	86.664	172.467	272.649
	TRINITY_DN34068_c4_g1	10.301	8.356	15.751	2.472	2.007	5.251	1.019	1.257	0.826	0.831	1.174	0.8	1.508	0.862	1.496
	TRINITY_DN41000_c1_g1	126.583	100.919	194.668	64.574	61.548	80.123	2.906	4.843	3.434	2.363	4.465	2.371	6.873	4.319	2.909
	TRINITY_DN45575_c1_g1	4.05	7.713	2.78	2.037	3.834	3.606	4.569	1.005	1.791	0.461	0.687	1.044	0	0.084	2.505
	TRINITY_DN36751_c1_g1	84.009	49.206	57.567	75.432	92.076	77.987	76.806	82.711	74.602	96.604	83.849	73.346	121.018	78.389	84.534
C3H(1 contig)	TRINITY_DN50418_c2_g2	156.995	99.478	113.905	105.247	116.432	120.148	59.853	47.643	42.953	49.493	55.063	44.495	88.946	49.908	53.089
CSE (1 contig)	TRINITY_DN37445_c0_g1	73.971	33.742	40.789	52.648	43.885	42.804	68.383	48.532	76.728	79.476	71.589	98.369	92.803	37.98	78.239
CCoAOMT(2 contigs)	TRINITY_DN51336_c0_g2	142.621	158.539	148.209	78.409	70.539	118.432	64.091	31.134	24.669	35.152	22.928	63.168	21.748	27.829	23.764
	TRINITY_DN50299_c3_g1	185.403	98.585	158.49	56.999	61.809	77.538	20.592	22.531	16.864	16.344	22.279	9.755	167.399	43.771	14.176
F5H (1 contig)	TRINITY_DN39761_c4_g2	28.704	20.045	10.482	25.681	15.997	26.755	11.23	9.453	14.107	16.473	11.202	9.059	19.571	3.804	12.433
COMT (2 contigs)	TRINITY_DN54972_c2_g4	272.663	190.292	95.33	256.665	168.817	154.187	136.095	219.174	128.999	106.008	59.557	121.011	85.877	96.612	179.692
	TRINITY_DN58410_c1_g3	13.684	14.916	7.401	9.424	18.214	16.754	6.25	8.496	11.806	9.69	8.959	8.09	16.357	4.761	6.625
CCR (3 contigs)	TRINITY_DN45637_c4_g1	196.12	222.258	112.7	84.114	163.588	88.254	144.679	112.617	142.002	101.966	75.1	83.647	104.569	51.695	65.283
	TRINITY_DN50770_c0_g1	53.258	39.985	45.008	36.925	38.075	70.816	32.832	4.833	6.432	1.929	2.805	2.747	2.663	1.356	0.193
	TRINITY_DN51170_c2_g2	59.783	69.991	82.817	69.35	55.025	88.346	48.793	26.697	34.043	31.654	37.364	59.085	32.465	15.953	29.38
CAD(3 contigs)	TRINITY_DN50770_c0_g1	53.258	39.985	45.008	36.925	38.075	70.816	32.832	4.833	6.432	1.929	2.805	2.747	2.663	1.356	0.193
	TRINITY_DN45637_c4_g1	196.12	222.258	112.7	84.114	163.588	88.254	144.679	112.617	142.002	101.966	75.1	83.647	104.569	51.695	65.283
	TRINITY_DN51170_c2_g2	59.783	69.991	82.817	69.35	55.025	88.346	48.793	26.697	34.043	31.654	37.364	59.085	32.465	15.953	29.38

## Sheet: Table S6
Supplementary Table S6. Differentially expressed transcription factors (TFs) list
	87DAP vs 66DAP	108DAP vs 66DAP	122DAP vs 66DAP	150DAP vs 66DAP
bHLH	1	17	28	24
ERF	5	14	21	21
WRKY	1	14	17	19
C2H2	3	15	22	18
GRAS	3	10	17	18
MYB	1	14	16	17
C2H2	3	0	0	18
NAC	1	11	18	15
C3H	0	0	4	5
MYB related	3	9	12	10
Dof	0	6	8	9
bZIP	0	6	11	9
G2-like	1	4	7	8
HD-ZIP	0	4	8	8
TCP	1	0	9	6
C3H	0	0	0	5
MIKC_MADS	0	2	4	5
GATA	0	8	6	5
AP2	1	3	4	4
TALE	0	4	3	4
HB-other	0	0	0	4
M-type_MADS	3	3	4	4
HB-other	0	5	4	4
B3	2	4	5	3
WOX	0	1	3	3
GRF	0	2	0	3
Trihelix	0	3	5	3
CPP	0	3	0	2
NF-YA	0	2	2	2
NF-YB	0	0	1	0
NF-YC	0	2	2	2
HSF	0	2	5	2
LBD	0	3	5	2
ARR-B	0	1	0	1
CO-like	1	0	0	1
DBB	0	0	0	1
ARF	0	0	3	1
TCP	0	5	0	5
RAV	0	0	0	1
ZF-HD	2	3	3	1
YABBY	0	2	2	1
LFY	0	1	0	0
Total	40	188	274	247

## Sheet: Table S7
Supplemental Table S7. Primers used for qRT-PCR
PAL1	Fw: 5’-ATACCCAACTCCCCTCCCATT -3’
TRINITY_DN54230_c0_g3	Rv: 5’- ATCTCCATGGAAGCCGAAGAG -3’
PAL2 TRINITY_DN54230_c1_g3	Fw: 5’- CGGATTCGCGAGGTACTGAA -3’
	Rv: 5’- TTCCTTCGAATCTCTCCGGC -3’
4CL	Fw: 5’- TGACGAGCATATCGCAGCAG -3’
TRINITY_DN43491_c1_g2	Rv: 5’- GTCGAACTTCCTCACCACCA -3’
HCT	Fw: 5’- ATAGACATGCCACGTAGCCG -3’
TRINITY_DN55963_c0_g3	Rv: 5’- TCCGTCTCTGCCTTCAACAC -3’
C4H	Fw: 5’- AGATCCGGAGACGAGAGGAC -3’
TRINITY_DN44194_c2_g2	Rv: 5’- CAGGTTGGCGACGATCTGAA -3’
CCoAOMT1	Fw: 5’ -CGGCGATGAAAGCCCTAACT -3’
TRINITY_DN51336_c0_g2	Rv: 5’- CAATGCGCCTGCAAATGGTA -3’
CCoAOMT2	Fw: 5’ -GACGCCGACAAGGACAACTA-3’
TRINITY_DN50299_c3_g1	Rv: 5’- CGGATCCGTTCCATAGGGTG -3’
F5H	Fw: 5’ -ACGTGGAGTACTTCCTTGGC -3’
TRINITY_DN39761_c4_g2	Rv: 5’- CCGAACTAGCCGACCACTAC -3’
COMT1	Fw: 5’- CGGCATATCGTCGAACACCT-3’
TRINITY_DN54972_c2_g4	Rv: 5’- ATGAGCTCGCTGCCCTAATC -3’
COMT2	Fw: 5’- CACCGACGGAGTGTCCTTAG -3’
TRINITY_DN58410_c1_g3	Rv: 5’- GGCTGTCATCCCATAGGCTC-3’
Actin	Fw: 5’ –GCACTACTCCAAGGAACCCC -3’
TRINITY_DN40678_c2_g1	Rv: 5’- GACGCCAAGGGTGATCTTGA-3’

## Sheet: Table S8
Supplemental Table S8. Primers used in the reference genes selection
Actin1	Fw: 5’-GCACTACTCCAAGGAACCCC -3’
TRINITY_DN40678_c2_g1	Rv: 5’- GACGCCAAGGGTGATCTTGA -3’
Actin2	Fw: 5’- CGGATTCGCGAGGTACTGAA -3’
TRINITY_DN56827_c0_g2	Rv: 5’-TTCCAATCTCCCCGGCAATC -3’
TUBLIN	Fw: 5’- CTCTCCGCCTCAGTGAACTCG -3’
TRINITY_DN58894_c1_g1	Rv: 5’- CGTCTGTGACATCCCACCAA -3’
UBQ1	Fw: 5’- CCGGCAAACAGCTTGAGGAT -3’
TRINITY_DN60497_c1_g1	Rv: 5’-TCGTCTTGCCAGTAAGGGTT-3’
RPS3A1	Fw: 5’- CTCCGAGCCCGAAGAATGAA -3’
TRINITY_DN50424_c1_g2	Rv: 5’- CTGCGTCTCCATGGCTGATT -3’
RPS3A2	Fw: 5’ CCATCCCCGACGATAACGAG -3’
TRINITY_DN50424_c1_g1	Rv: 5’- AACCCTAGAGCTCCGTCCAT -3’

## Sheet: Table S9
Supplemental Table S9. Average Ct , ΔCT and coefficient of variation (CV) values used for the reference genes selection. The average values are shown for at least three replicates per gene and tissue type.
	Unigene ID	Average Ct	ΔCt	CV
Actin1	TRINITY_DN40678_c2_g1	23.65	0.7967	0.0143
Actin2	TRINITY_DN56827_c0_g2	24.3092	0.7133	0.0145
TUBLIN	TRINITY_DN58894_c1_g1	23.9675	1.1133	0.0208
UBQ	TRINITY_DN60497_c1_g1	17.9492	1.9733	0.0543
RPS3A1	TRINITY_DN50424_c1_g2	18.8667	0.9233	0.0224
RPS3A2	TRINITY_DN50424_c1_g1	19.78	0.9867	0.0228

## Sheet: Table S10
Supplemental Table S10. CDS sequences for monolignol biosynthetic genes
	Unigene ID	CDS sequence
PAL	TRINITY_DN40163_c4_g4	ATGGAGAACGGGGGCAGGAGTGGGCTGTGCCTACCGGGCAGAGGCGGAGGCGGAGACCCGCTGGGGTGGGGGGCGGCGGCGACGGAGATGGAAGGGAGCCACCTGGATGAGGTGAAGAGGATGGTGGAGGAATTCCGGCGTCCGGTGGTGAGGCTCGAGGGGGTCGGGCTCAGGATAGCGCAGGTGGCCTCCGTGGCAGCCGGCAGCGGCGTGGAGGTGGAGCTCGCGGAGTCGGCTCGCGCCGGCGTGAAGGCTAGCCGCGACTGGGTTGCCGACAGCATAAGCTGCGGCGCTGACAGCTACGGCGTCACCACCGGCTTCGGCGCCACCTCCCACCGCCGCACAAAGCAGGGCGCTGCCCTCCAGAAAGAGCTCATCAGATTCCTCAACGCCGGCATC…
HCT	TRINITY_DN55963_c0_g3	ATGATCATTAAGGTGCGGGAGACGGCGATGGTGAAGCCAGCGGCAGAGACACCGCGGCGGAGGCTGTGGAACTCGAATTTGGATCTTGTGGTGCCGAGGTTCCACACGCCGAGCGTCTACTTCTACCGGCGGCCGGCGGTGGCTGGTGTGGAATTCTTCGATGCGGCGAAGCTGAAGGATGCACTGGCGCGGGCGCTGGTGCCTTTTTATCCAATGGCCGGCCGGCTTGGTAGGGATGAGGATGGCCGGGTGGAGATCAACTGCAACGCCGAGGGCGTTCTCTTTGTTGTCGCGGAGACTGATTCGGTGGTGGATGATTTCGGGGACTTCGCGCCGACTATGGAGCTGAAGCATCTCATACCAAAGGTTGATTATACCGATGACATCTCCGCCTTCCCT…
4CL	TRINITY_DN34068_c4_g1	ATGGAGAGCGACATTTCCGGCCGCCTCTCCCCTCGCATCTACCTCCCATCATGGTTCTCCCCTGAGACCGGTATCTACACCAGCAAGAATGCATCCAGATCCCTCCCCCATGACCCATTCCAGGACCTCGTCTCCTTCCTCTTTTCCGCCCCGCACCGCGGCAAAGTCGCCCTCGTTGACTCCCAATCCGGCCTCTCCCTCTCCTACGCCTCCCTCCGCGCCACCATTGAATCCCTGGCCTCCGGCCTCCACGCCATCGGCGTGTCCCCAGGACAGGTCGTCCTCATCCTCCTCCCCAACTCCGTTCTCCTCCCCATTATCCTCCTCGGCGTCCTCTCCCTTGGCGCCGTCATCACCACCATGAACCCCCTCAGCAGCCCCAACGAGATCAAGAAGCAG…
C3H	TRINITY_DN50418_c2_g2	ATGGCGATTTCCGCCTTCGACATAGCGTTCGCGGCGGCCGCCGCGGTGGCGATGGCAGCGCTGATCTGGCGGCGTCTTCGAGCTCGCCTGCCGCCGGGCCCCCGGCCCTGGCCGGTGGTCGGAAACCTCTACCATATCAAACCTGTTCGGTTTCGATGCTTCGCCGAGTGGGCGGCAAAGTATGGCCCGATAATGTCGGTGTGGTTCGGTACGACGCTCAATGTCGTCGTCTCAAGCTCCGTTCTCGCGCGCGAGGTGCTGAAAGAGAAGGATCAGGCTCTCGCCGATCGCCCGCGGAGCCGCTCCGCCGCACGATTCAGCCGCGATGGCCAGGATTTGATCTGGGCGGACTATGGTCCTCACTATGTTAAGGTTCGGAAGGTCTGCAACCTGGAGCTG…
CSE	TRINITY_DN37445_c0_g1	ATGGGGTCGGAGGAGGCATCGCCGCCGCGATACTTCTGGGGAGACGGCCCGGAGCCGGAGGAGTACTACGCCTCGCAGGGAGTCCGCAACGAGCAATCCTACTTTTCCACAGCCCAGGGCCGCCTCTTCACCCAATCCTTCTTCCCCGCCGGCGAAGAATCCTCGAATAAGATCAAGGCAACAGTATTCATGACCCACGGCTACGGCTCCGACTCAGGCTGGCTCTTCCAGAAGATCGCCATCACCTTCGCCCAATGGGGCTACGCCGTCTTCTGCGCCGATCTCCTCGGCCACGGACGATCCGACGGCCTCCGATGCTACCTCGGAGACCTCGACTCCGTGGCCGCCGCCCCCCTCTCCTTCTTCTCGTCCGTCCGCCTCCGCCCCGACTTCTCCGCC…
F5H	TRINITY_DN39761_c4_g2	ATGAATTGGCAACTACAATATCCATTAATCCTAAATCAGTTGTTCCTCTTAATCGCTCTCTCTCTCATCCTCTATTCCATACAACGTCGGCGTCGCCGCCACCGGTGGAAGCTGCCGCCCGGACCCCGGGCACTGCCGATAATCGGAAACATGCTGATGATGCAAAAGCTAACCCACCGTGGCCTCGCCGAACTAGCCGACCACTACGGCGGCCTCCTCCACCTCCGCCTCGGCCGCCTCCACGCCGTCGTCGTCTCGACCCCTGAGATGGCCAAGGAAGTACTCCACGTACAGGACCTCCATTTCTCCAACCGGCCCGCCTCTTCCGCCGTCACCTACCTCACCTACGGCCGCGCTGACCTGGCCTTCACCCACTACGGGCCCTTCTGGCGCCAGATG…
CCoAOMT1	TRINITY_DN51336_c0_g2	ATGGGATCTGATCTCTCTGGCATCAACAAGTGCATGTTGCAAAGTGAAGCTCTTCAGCAGTATATTTTTGACACCAATGTCTACCCAAGGGAGCATGAACTGCTGAAGGAGTTGAGAGAAGTGACTGGGGCTAAGATACCCCGCAGGGCTTTGATGAGCGTGCCCCCTGATGAAGCCCAATTCCTCTCTATACTGCTAAAGGTGATGAATGCCAAGAAAACATTAGAGCTTGGGGTCTTCACTGGCTACTCCCTCCTCTCAACCGCTCTTGCCTTACCCAAGGATGGAAAGATAACGGCAATCGATATCGATAGATCATACTACGAGGTTGGTCTGCCAATAATTCAGAAAGCAGGAGTTGAGGACAAGATCAACTTCATCGAGTCTGATGCTCTCTCG…
CCoAOMT2	TRINITY_DN50299_c3_g1	ATGGCGACCACCGGCACCGAGGCTCAGAACCAGACCCAGAATGGTACGGGGCACAAGGAAGTTGGCCACAAGAGTCTTCTCCAGAGCGATGCTCTCTATCAG AAGTACATATTGGAGACGAGCGTGTACCCTCGGGAGCCGGAACCCATGAAGGAGCTCCGCGAGATCACAGCCAAGCATCCATGGAACCTTATGACAACTTCGGCAGACGAGGGCCAGTTTCTCACCATGCTGCTGAAGCTCATAAACGCAAAGAACACGATGGAGATCGGCGTCTACACCGGCTACTCCCTCCTCGCAACGGCCCTCGCCCTCCCGGACGACGGCAAGATTCTAGCGATGGACATAAACAGGGAGAACTACGAGCTGGGACTGCCGGTGATCGAGAAGGCGGGCTT…
COMT1	TRINITY_DN58410_c1_g3	ATGGATTCTGCCGCCGCCGCCGTCGCCGCTGCCGCCGCTGCCGCCGTCCAGGAGGAGGAGGCTTGCCTCCGCGCGATGCAGCTGACGAGCTTCTCGGTCCTACCAATGACCCTCAAGGCCGCCATCGAGCTCGGCGTCTTCGAGTCCATCGCCGGCGCCGGTGCCCAACTCTCCGCCGCCGAGATAGCCGCCCGCCTTCCCGTCACCATTTCCAATCCCCAGGCCCCCATCATGCTAGACCGCATCCTGCGCTTGCTGGCCAGCTACTCCATACTGACCTGCTCAACCTCCCTCACAGGGGAGCGTCGCTACGGGGCGGAGCCAGTAGTCAAGTACCTGACCCCGAACACCGACGGAGTGTCCTTAGCAGGGCTGGGCCTAATGAACCAGGACAGGGTG…
CAD	TRINITY_DN50770_c0_g1	ATGGAGAACGGGAAGAAGTCGGCGGCGACGGCAGAGCAGCGGTGGCGCGAGGCATTTGGTTTTGCGGCAACCGACAGCTCCGGCGTCCTCTCTCCATTCACTTTCTCCCGAAGGATCAATGGCGACAGTGATGTTACCATAAAGATATTATACTGTGGTATTTGTCACTCGGATCTCCACAGCATCAAGAATGAATGGAATGACACTGTCTACCCAATTGTTCCTGGGCATGAGATTGTTGGCATTGTCACTGAGGCTGGGTCCAATGTTCACAAGCTCAAAGTTGGTGACAAGGTGGGAGTGGGATGCTTGGTAGGTTGCTGCCGCTCATGCGAAAAATGCAGCCAGCACAAGGAGAACTACTGCCCCAGGCTGGTATTCGCATACAACTCAATAGAC…
